# Supplementary material for: Evaluation of Antimicrobial and Anticancer Activities of Selected Medicinal Plants of Himalayas, Pakistan
Source: Plants (Basel). 2021 Dec 24;11(1):48. doi: 10.3390/plants11010048 (PMC8747275; doi:10.3390/plants11010048)
Supplement: Supplementary file 1 [file plants-11-00048-s001.zip]

Archive with 1 entries (1 files):
- plants-1512470-supplementary.pdf
